# Supplementary material for: Molecular Characterization of Viruses Revealed by Japanese Flowering Cherry (Prunus serrulata) Virome Analysis
Source: Int J Mol Sci. 2026 Jun 17;27(12):5478. doi: 10.3390/ijms27125478 (PMC13299341; doi:10.3390/ijms27125478)
Supplement: Supplementary file 1 [file ijms-27-05478-s001.zip]

Archive with 2 entries (2 files):
- Fig. S1.pdf
- Table S1.pdf
